# Supplementary material for: Novel sampling methods for monitoring Anopheles arabiensis from Eritrea
Source: PeerJ. 2021 Jul 19;9:e11497. doi: 10.7717/peerj.11497 (PMC8297471; doi:10.7717/peerj.11497)
Supplement: Supplemental Information 1 [file peerj-09-11497-s001.xlsx]

## Sheet: tent  and suna trap collections
Date	Collector	start time	end time	Tent type	location	treatment	A. arabiensi female	A. arabiensis male	Culex sp
2017-10-07	dc	19:30:00	06:30:00	1	field	0	161	0	0
2017-10-09	dc	19:30:00	06:30:00	1	field	0	188	0	2
2017-10-11	dc	19:30:00	06:30:00	1	field	0	120	3	0
2017-10-13	dc	19:30:00	06:30:00	1	field	0	66	0	0
2017-10-15	dc	19:30:00	06:30:00	1	field	sock	98	4	0
2017-10-16	dc	19:30:00	06:30:00	1	field	0	120	2	0
2017-10-17	dc	19:30:00	06:30:00	1	field	lure	98	0	0
2017-10-18	dc	19:30:00	06:30:00	1	field	0	60	0	2
2017-10-19	dc	19:30:00	06:30:00	1	field	lure	56	1	1
2017-10-20	dc	19:30:00	06:30:00	1	field	0	74	2	1
2017-10-22	dc	19:30:00	06:30:00	1	field	0	72	2	1
2017-10-24	dc	19:30:00	06:30:00	1	field	0	32	0	0
2017-10-10	dc	19:30:00	06:30:00	2	field	0	108	0	0
2017-10-12	dc	19:30:00	06:30:00	2	field	0	63	0	0		no lure	lure	sock	no sock
2017-10-23	dc	19:30:00	06:30:00	2	field	0	33	0	1		30	98	98	25
2017-10-08	dc	19:30:00	06:30:00	1	hedge	0	145	1	0		60	33	60	120
2017-10-10	dc	19:30:00	06:30:00	1	hedge	0	120	1	0		24	56
2017-10-12	dc	19:30:00	06:30:00	1	hedge	0	40	0	0		74	24
2017-10-15	dc	19:30:00	06:30:00	1	hedge	0	25	0	0		23.9165	33.0391
2017-10-16	dc	19:30:00	06:30:00	1	hedge	sock	60	1	1
2017-10-17	dc	19:30:00	06:30:00	1	hedge	0	30	0	1
2017-10-18	dc	19:30:00	06:30:00	1	hedge	lure	33	0	2
2017-10-19	dc	19:30:00	06:30:00	1	hedge	0	24	0	2
2017-10-20	dc	19:30:00	06:30:00	1	hedge	lure	24	3	0
2017-10-23	dc	19:30:00	06:30:00	1	hedge	0	17	0	2
2017-10-09	dc	19:30:00	06:30:00	2	hedge	0	97	0	1
2017-10-11	dc	19:30:00	06:30:00	2	hedge	0	46	1	0
2017-10-13	dc	19:30:00	06:30:00	2	hedge	0	48	0	0
2017-10-22	dc	19:30:00	06:30:00	2	hedge	0	26	2	1
2017-10-24	dc	19:30:00	06:30:00	2	hedge	0	23	0	0
Date	Collector	start time	end time	Tent type	location	treatment	A. arabiensi female	A. arabiensis male	Culex sp
2017-10-08	fitawi	20:00:00	06:30:00	1	4	0	66	0	0
2017-10-08	rob/yoel	20:00:00	00:00:00	1	1	0	94	0	0
2017-10-09	yoel/kokob	19:30:00	06:30:00	1	1	0	99	0	0
2017-10-10	yoel	19:30:00	06:30:00	1	3	0	150	0	0
2017-10-11	kokob	19:30:00	23:00:00	1	5	0	49	0	0
2017-10-11	kokob	23:00:00	06:00:00	1	5	0	32	0	0
2017-10-12	jonathan	19:30:00	06:30:00	1		0	73	0	0
2017-10-13		19:30:00	06:30:00	1	2	0	55	0	0
2017-10-14	rob	19:30:00	06:30:00	1	1	0	62	0	0
2017-10-15	kokob	20:00:00	06:30:00	1	c	0	93	0	0
2017-10-16	temosega	20:00:00	06:30:00	1	d	0	157	0	0
2017-10-17	samarwit	20:00:00	06:30:00	1	b	0	47	0	0
2017-10-18	samarwit	20:00:00	06:30:00	1	b	0	20	0	0
2017-10-19	yoel	20:00:00	06:30:00	1	a	0	50	0	0
2017-10-20	feven	19:30:00	06:30:00	1	b	0	92	0	0
2017-10-21	jonathan	19:30:00	06:30:00	1	hedge	0	49	1	4
2017-10-22	fitawi	20:00:00	06:30:00	1	d	0	47	0	0
2017-10-22	jonathan	20:00:00	06:30:00	1	b	0	56	0	0
2017-10-23	yoel	20:00:00	06:30:00	1	a	0	51	0	0
2017-10-24	feven	20:00:00	06:30:00	1	b	0	30	0	0
2017-10-24	kokob	20:00:00	06:30:00	1	d	0	33	0	0
							36.278
2017-10-16	feven	20:00:00	06:30:00	2	b	0	25	0	0
2017-10-17	fitawi	20:00:00	06:30:00	2	c	0	88	0	0
2017-10-10	ghabir			2	1	0	34	0	0
2017-10-14	ghabir	19:30:00	06:30:00	2	2	0	67	0	0
2017-10-18	ghabir	20:00:00	06:30:00	2	d	0	27	0	0
2017-10-22	ghabir	20:00:00	06:30:00	2	c	0	50	0	0
2017-10-24	jonathan	20:00:00	06:30:00	2	c	0	33	0	0
2017-10-20	kokob	19:30:00	06:30:00	2	d	0	61	0	0
2017-10-23	kokob	20:00:00	06:30:00	2	d	0	66	0	0
2017-10-12	rob	19:30:00	06:30:00	2	3	0	80	0	0
2017-10-07	Samarwit/Yodit	20:00:00	06:30:00	2	field	0	91	0	0
2017-10-19	temosega	20:00:00	06:30:00	2	d	0	23	0	0
2017-10-11	yoel	20:00:00	06:30:00	2	2	0	58	0	0
2017-10-21	yon	19:30:00	06:30:00	2	field	0	47	2	2
2017-10-09				2	4	0	78	0	0
2017-10-13		19:30:00	06:30:00	2	5	0	44	0	0
							22.6392
2017-10-19	feven	20:00:00	06:30:00	1	b	lure	72	0	0
2017-10-23	feven	20:00:00	06:30:00	1	b	lure	42	0	0
2017-10-18	rob	20:00:00	06:30:00	1	a	lure	55	0	0
2017-10-22	rob	20:00:00	06:30:00	1	a	lure	58	0	0
2017-10-20	yoel	19:30:00	06:30:00	1	a	lure	96	0	0
2017-10-24	yoel	20:00:00	06:30:00	1	a	lure	54	0	0
2017-10-15	feven	20:00:00	06:30:00	2	b	lure	34	0	0
2017-10-17	ghabir	20:00:00	06:30:00	2	d	lure	10	0	0
2017-10-16	kokob	20:00:00	06:30:00	1	c	repellent	85	0	0	1 marked red (a sac)
2017-10-15	temosega	20:00:00	06:30:00	1	d	repellent	140	1	0
2017-10-18	fitawi	20:00:00	06:30:00	2	c	sock	12	0	0
2017-10-19	kokob	20:00:00	06:30:00	2	c	sock	16	0	0
2017-10-20	lea	19:30:00	06:30:00	2	c	sock	19	0	0
Date	Collector	start time	end time	Collection type	location	treatment	A. arabiensi female	A. arabiensis male	Culex
2017-10-06		19:30:00	06:30:00	suna		0	8	0	0
2017-10-07		19:30:00	06:30:00	suna		0	0	0	0
2017-10-08		19:00:00	06:30:00	suna	2	0	1	0	0
2017-10-09		19:30:00	06:30:00	suna	5	0	0	0	0
2017-10-10		19:30:00	06:30:00	suna	4	0	1	0	0
2017-10-11		19:30:00	06:30:00	suna	6	0	0	0	0
2017-10-13		19:30:00	06:30:00	suna	1	0	0	0	0
2017-10-14		19:30:00	06:30:00	suna	5	0	0	0	0
2017-10-06		19:30:00	06:30:00	suna		co2	6	0	0
2017-10-07		19:30:00	06:30:00	suna		co2	4	0	0
2017-10-08		19:00:00	06:30:00	suna	6	co2	1	0	0
2017-10-09		19:00:00	06:30:00	suna	3	co2	10	0	0
2017-10-10		19:30:00	06:30:00	suna	2	co2	12	0	0
2017-10-11		19:30:00	06:30:00	suna	4	co2	0	0	0
2017-10-13		19:30:00	06:30:00	suna	6	co2	7	0	0
2017-10-14		19:30:00	06:30:00	suna	5	co2	0	0	0
2017-10-23	lea	20:00:00	06:30:00	1	c	0	15	0	0	not well set up

## Sheet: HLC
Date	start time	end time	Period	collector	location	A. arabiensis	others
2017-10-06	17:00:00	21:00:00	0	dc	2	66
2017-10-06	02:30:00	06:00:00	3	ghebir/fithawi	5	4
2017-10-06	1900-01-01	03:00:00	a	ghebir/fithawi	5	6
2017-10-06	1900-01-01	06:00:00	a	jonathan	3	3				24
2017-10-06	19:30:00	21:00:00	1	yodit	3	18				21
2017-10-06	19:30:00	1900-01-01	a	kokob	2	17				41
2017-10-07	19:00:00	23:00:00	1	dc	2	33				25
2017-10-07	23:00:00	02:30:00	2	kokob	2	13
2017-10-07	02:30:00	06:00:00	3	lydia	2	4
2017-10-07	02:30:00	06:00:00	1	samarwit	6	15
2017-10-07	19:00:00	23:00:00	1	temosega	6	26	1 mansonia
2017-10-07	23:00:00	02:30:00	2	yoel	6	26
2017-10-08	02:30:00	06:00:00	3	fitawi	6	18
2017-10-08	22:30:00	02:30:00	2	gabir	6	15				21
2017-10-08	22:30:00	02:30:00	2	robin	3	10				42
2017-10-08	19:30:00	22:30:00	1	samarwit	3	7				25
2017-10-08	19:30:00	22:30:00	1	yodit	6	8				31
2017-10-08	02:30:00	06:00:00	3	yoel	3	4
2017-10-09	19:30:00	22:30:00	1	kokob	1	5
2017-10-09	02:30:00	06:00:00	3	temosega	1	0	1 aegypti
2017-10-09	22:30:00	02:30:00	2	yoel	1	20
2017-10-11	23:00:00	02:30:00	2	feven	1	6
2017-10-11	02:30:00	06:00:00	3	kokob	1	2
2017-10-11	19:30:00	23:00:00	1	yoel	1	13
2017-10-12	19:30:00	23:00:00	1	gabir	6	29
2017-10-12	23:00:00	02:30:00	2	jonathan	6	10
2017-10-12	02:30:00	06:00:00	3	robin	6	3
2017-10-13	23:00:00	02:30:00	2	kokob	4	7
2017-10-13	19:30:00	23:00:00	1	temosega	4	14
2017-10-13	02:30:00	06:00:00	3	yoel	4	4
2017-10-14	19:30:00	23:00:00	1	fitawi	5	10
2017-10-14	23:00:00	02:30:00	2	gabir	5	8
2017-10-14	02:30:00	06:00:00	3	robin	5	13
	HLC total	tents mean (not sentinel)	sentinel tent
06-Oct Total	48
07-Oct Total	117	91	161
08-Oct Total	62	80	145
09-Oct Total	25	88.5	285
11-Oct Total	21	92	228
12-Oct Total	42	46.3333	166
13-Oct Total	38	76.5	103
14-Oct Total	31	49.5	114
			lure	no lure
			55	92
			72	30
			96	50
			58	51
			42	25
			54	27
			34	56
			10	20
			27.5785	14.7648

## Sheet: tent and resting numbers
Date	HLC	resting site 1	tent mean
2017-10-07	117	163	126
2017-10-08	62		101.667
2017-10-09	25		115.5
2017-10-10		169	103
2017-10-11	21	100	61
2017-10-12	42		64
2017-10-13	38	96	53.25
2017-10-14	31	105	64.5
2017-10-15	32	174	78
2017-10-16		87	89.4
2017-10-17		114	54.6
2017-10-18		60	34.5
2017-10-19		105	40.1667
2017-10-20			61
2017-10-21		105	48
2017-10-22			51.5
2017-10-23			41.8
2017-10-24		70	34.1667
2017-10-25
2017-10-26		100
	tent and resting	0.755471
	tent and HLC	0.639344
	resting and HLC	0.974161
	24
	21
	41
	25
	21
	42
	25
	31
	8.46421

## Sheet: temperature
time	2017-10-07	2017-10-13
19:00:00		20.9
19:30:00	23.2	20.6
20:00:00	24	20.4
20:30:00	26.3	19.8
21:00:00	26.3	18.1
21:30:00	20.8	17.9
22:00:00	19.1	16.8
22:30:00	16.9	16.6
23:00:00	18	11.9
23:30:00	18	11.8
1900-01-01	16.4	13.4
1900-01-01 00:30:00	15.9	13.1
1900-01-01 01:00:00	15.4	12.6
1900-01-01 01:30:00	15.4	14.4
1900-01-01 02:00:00	15.3	14.6
1900-01-01 02:30:00	15	14.1
1900-01-01 03:00:00	14.5	14.8
1900-01-01 03:30:00	14.3	15.1
1900-01-01 04:00:00	14.1	17.1
1900-01-01 04:30:00	13.6	16.8
1900-01-01 05:00:00	12.6	17.1
1900-01-01 05:30:00	11.1	15.4

## Sheet: type 1 and 2 tent colls
Date	Collector	start time	end time	Collection type	location	treatment	arabiensi female	arabiensis male	CX
2017-10-09	dc	19:30:00	06:30:00	1	field	0	188	0	2
2017-10-11	dc	19:30:00	06:30:00	1	field	0	120	3	0
2017-10-13	dc	19:30:00	06:30:00	1	field	0	66	0	0
2017-10-22	dc	19:30:00	06:30:00	1	field	0	72	2	1
2017-10-24	dc	19:30:00	06:30:00	1	field	0	32	0	0
2017-10-10	dc	19:30:00	06:30:00	1	hedge	0	120	1	0
2017-10-12	dc	19:30:00	06:30:00	1	hedge	0	40	0	0
2017-10-21	yon	19:30:00	06:30:00	1	hedge	0	49	1	4
2017-10-23	dc	19:30:00	06:30:00	1	hedge	0	17	0	2
2017-10-10	dc	19:30:00	06:30:00	2	field	0	108	0	0
2017-10-12	dc	19:30:00	06:30:00	2	field	0	63	0	0
2017-10-21	yon	19:30:00	06:30:00	2	field	0	47	2	2
2017-10-23	dc	19:30:00	06:30:00	2	field	0	33	0	1
2017-10-09	dc	19:30:00	06:30:00	2	hedge	0	97	0	1
2017-10-11	dc	19:30:00	06:30:00	2	hedge	0	46	1	0
2017-10-13	dc	19:30:00	06:30:00	2	hedge	0	48	0	0
2017-10-22	dc	19:30:00	06:30:00	2	hedge	0	26	2	1
2017-10-24	dc	19:30:00	06:30:00	2	hedge	0	23	0	0
		type	mean	s.d.	n		mean
	field Average	1	95.6	60.4384	5	Field type 1	95.6	170.65	20.6	95% CI [20.554, 170.646]
	hedge Average	1	56.5	44.426	4	Field type 2	62.75	0	127.2	95% CI [-14.198, 127.198].
	field Average	2	62.75	32.5615	4	Hedge type 1	56.5	114.6	10.9	95% CI [10.9398, 114.5602].
	hedge Average	2	48	29.6395	5	Hedge type 2	11.2	84.8	18.3605	95% CI [11.2, 84.8].
						Student type 1	66.9	83.4	50.4
						Student type 2	54.5	66.6	42.4

## Sheet: resting
Date	collector	collection	round	site	previous day	unfed	part	fed	semi	gravid	males		total	others
2017-10-07	dc	asp	3	1	0	0	1	7	5	5	7		25
2017-10-07		bac	1	1	0	1	2	19	13	9	3		47
2017-10-07		pro	2	1	0	0	0	47	7	27	10		91
2017-10-10	kok	bac	1	1	0	0	11	18	11	26	11	1	78	1 garn bf
2017-10-10	kok	bac	2	1	0	0	2	14	11	10	6		43
2017-10-10	kok	bac	3	1	0	0	1	8	0	3	1		13
2017-10-10	kok	bac	4	1	0	0	1	11	5	2	2		21
2017-10-10	kok	bac	5	1	0	0	0	3	5	5	1		14
2017-10-11	gab	pro	1	1	1	1	9	8	16	14	5	8	61	8 escaped
2017-10-11	gab	pro	2	1	1	1	2	9	2	5	3		22
2017-10-11	gab	pro	3	1	1	1	0	3	2	2	0		8
2017-10-11	gab	pro	4	1	1	0	2	1	2	1	1		7
2017-10-11	gab	pro	5	1	1	0	0	1	1	0	0		2
2017-10-12	yoel	asp	1	1	1								17	kept 24hrs	13 gravid 4 pre-gravid
2017-10-12	yoel	asp	2	1	1	1	3	3	2	2	2		13
2017-10-12	yoel	asp	3	1	1	0	0	2	1	0	0		3
2017-10-12	yoel	asp	4	1	1	0	3	1	1	2	2		9
2017-10-12	yoel	asp	5	1	1	0	1	1	1	0	0		3
2017-10-13	gab	bac	1	1	1						3		83	22 ng 58 gravid 3 males		24hrs
2017-10-13	gab	bac	2	1	1	1	3	2	3	1	0		10
2017-10-13	gab	bac	3	1	1	0	0	1	1	0	0		2
2017-10-13	gab	bac	4	1	1	0	0	0	0	0	0		0
2017-10-13	gab	bac	5	1	1	0	0	1	0	0	0		1
2017-10-14	tse	bac	1	1	1								88
2017-10-14	tse	bac	2	1	1								7
2017-10-14	tse	bac	3	1	1								4
2017-10-14	tse	bac	4	1	1								0
2017-10-14	tse	bac	5	1	1								6
2017-10-15	kok	pro	1	1	1								99		marked red
2017-10-15	kok	pro	2	1	1								44
2017-10-15	kok	pro	3	1	1								19
2017-10-15	kok	pro	4	1	1								8
2017-10-15	kok	pro	5	1	1								4
2017-10-16	kok	bac	1	1	1	0	5	69	6	4	3		87
2017-10-16	kok	bac	2	1	1
2017-10-16	kok	bac	3	1	1
2017-10-16	kok	bac	4	1	1
2017-10-16	kok	bac	5	1	1
2017-10-17	kok	bac	1	1	1								82		110 marked green
2017-10-17	kok	bac	2	1	1								26
2017-10-17	kok	bac	3	1	1								4
2017-10-17	kok	bac	4	1	1				1	1			2
2017-10-17	kok	bac	5	1	1								0
2017-10-18	rob	asp	1	1	1	2	7	7	17	5	0	1	40	1 garn bf	1 red bf female a sac
2017-10-18	rob	asp	2	1	1	0	1	2	5	0	0		8
2017-10-18	rob	asp	3	1	1	0	0	1	4	0	0		5
2017-10-18	rob	asp	4	1	1	0	0	0	5	0	0		5
2017-10-18	rob	asp	5	1	1	0	0	0	2	0	0		2
2017-10-19	yoel	pro	1	1	1	11	0	48	4	11	3		77	sorted at 24 hr
2017-10-19	yoel	pro	2	1	1	1	0	7	3	7	5		23
2017-10-19	yoel	pro	3	1	1								1
2017-10-19	yoel	pro	4	1	1								4
2017-10-19	yoel	pro	5	1	1								0
2017-10-21	rob	bac	1	1	0	0	6	20	15	22	9		72
2017-10-21	rob	bac	2	1	0	0	2	8	3	4	4		21
2017-10-21	rob	bac	3	1	0	0	0	3	0	0	0		3
2017-10-21	rob	bac	4	1	0	0	0	2	2	2	0		6
2017-10-21	rob	bac	5	1	0	0	0	1	1	1	0		3
2017-10-22	rob	asp	1	1	1								42
2017-10-22	rob	asp	2	1	1								16
2017-10-22	rob	asp	3	1	1								8
2017-10-22	rob	asp	4	1	1								2
2017-10-22	rob	asp	5	1	1								0
2017-10-24	yoel	pro	1	1	0	3	0	20	2	27	7		59
2017-10-24	yoel	pro	2	1	0	0	0	5	0	1	0		6
2017-10-24	yoel	pro	3	1	0	0	0	2	0	1	1		4
2017-10-24	yoel	pro	4	1	0	0	0	1	0	0	0		1
2017-10-24	yoel	pro	5	1	0	0	0	0	0	0	0		0
2017-10-26		pro	1	1	0						3		55	1 male 1 female demellioni
2017-10-26		pro	2	1	0						1		19
2017-10-26		pro	3	1	0						0		15
2017-10-26		pro	4	1	0						0		3
2017-10-26		pro	5	1	0						0		8
2017-10-07	dc	asp	2	2	0	1	0	6	6	4	1		18
2017-10-07		bac	3	2	0	2	3	7	1	4	0		17
2017-10-07		pro	1	2	0	4	5	16	11	2	0		38
2017-10-10	tse	pro	1	2	0	1	8	21	10	9	0		49
2017-10-10	tse	pro	2	2	0	0	8	6	3	3	0		20
2017-10-10	tse	pro	3	2	0	0	4	7	4	1	1		17
2017-10-11	yon	asp	1	2	1	1	3	8	3	2	0		17
2017-10-11	yon	asp	2	2	1	0	1	4	1	1	0		7
2017-10-11	yon	asp	3	2	1	0	2	0	1	0	0		3
2017-10-11	yon	asp	4	2	1	0	0	1	0	0	0		1
2017-10-11	yon	asp	5	2	1	0	0	1	0	0	0		1
2017-10-12	kok	bac	1	2	1						1		36	kept 24hrs	16 gravid 19 pre-gravid
2017-10-12	kok	bac	2	2	1	0	0	3	1	1	1		6
2017-10-12	kok	bac	3	2	1	0	0	1	0	0	0		1
2017-10-12	kok	bac	4	2	1	0	4	1	1	1	0		7
2017-10-12	kok	bac	5	2	1	0	0	4	1	2	0		7
2017-10-13	yon	pro	1	2	1								31	24 hrs 10 not gg 21 gravid		24hrs
2017-10-13	yon	pro	2	2	1	1	12	7	4	0	0		24
2017-10-13	yon	pro	3	2	1	0	1	1	0	0	0		2
2017-10-13	yon	pro	4	2	1	0	0	0	0	0	0		0
2017-10-13	yon	pro	5	2	1	1	0	1	0	0	0		2
2017-10-14	kok	asp	1	2	1								33
2017-10-14	kok	asp	2	2	1	1	2	19	3	11	4		40
2017-10-14	kok	asp	3	2	1	0	0	8	8	1	2		19
2017-10-14	kok	asp	4	2	1	0	0	7	2	1	1		11
2017-10-14	kok	asp	5	2	1	0	0	0	1	1	0		2
2017-10-17	tse	pro	1	2	1	1	4	9	3	1	1		25
2017-10-17	tse	pro	2	2	1	1	2	2	1	0	0		6
2017-10-17	tse	pro	3	2	1	0	2	4	2	1	0		9
2017-10-17	tse	pro	4	2	1	0	0	1	0	0	0		1
2017-10-17	tse	pro	5	2	1	0	0	1	0	0	0		1
2017-10-18	fit	pro	1	2	1	0	0	0	0	0	0		27
2017-10-18	fit	pro	2	2	1	1	3	6	7	2	0		19
2017-10-18	fit	pro	3	2	1	0	0	1	0	0	0		1
2017-10-18	fit	pro	4	2	1	0	0	0	0	0	0		0
2017-10-18	fit	pro	5	2	1	0	0	0	0	0	0		0
2017-10-19	tse	bac	1	2	1	6	0	4		5	0		15	sorted at 24 hr
2017-10-19	tse	bac	2	2	1								5
2017-10-19	tse	bac	3	2	1			2		1	0		4
2017-10-19	tse	bac	4	2	1	0	0	0	0	0	0		0
2017-10-19	tse	bac	5	2	1	0	1	0	0	0	0		1
2017-10-21	gab	pro	1	2	0	1	5	15	7	5	1		34
2017-10-21	gab	pro	2	2	0	0	0	2	0	1	0		3
2017-10-21	gab	pro	3	2	0	0	0	1	0	0	0	1	2	1 garnhami
2017-10-21	gab	pro	4	2	0	1	0	0	0	0	0		1
2017-10-21	gab	pro	5	2	0	0	0	0	0	0	0		0
2017-10-22	gab	pro	1	2	1	2	5	24	2	7	0		40
2017-10-22	gab	pro	2	2	1	0	0	9	0	7	0		16
2017-10-22	gab	pro	3	2	1	0	0	0	0	0	0		0
2017-10-22	gab	pro	4	2	1	0	0	1	0	0	0		1
2017-10-22	gab	pro	5	2	1	0	0	1	0	0	0		1
2017-10-24	rob	asp	1	2	0	0	1	23	0	3	0	1	28	1 garnhami
2017-10-24	rob	asp	2	2	0	0	1	14	1	1	0		17
2017-10-24	rob	asp	3	2	0	0	0	4	1	0	0	1	6	1 garnhami
2017-10-24	rob	asp	4	2	0	0	0	4	0	1	0		5
2017-10-24	rob	asp	5	2	0	0	0	0	0	0	0		0
2017-10-26		bac	1	2	0						6		46	1 turkhudi
2017-10-26		bac	2	2	0						0		4
2017-10-26		bac	3	2	0						0		3
2017-10-26		bac	4	2	0						0		5	1 garnhami
2017-10-26		bac	5	2	0						0		0

## Sheet: resting graphs
	Manual aspirator						backpac								projkopack
round/site	1	1	1	2	2	2	1	1	1	1	1	2	2	2	1	1	1	1	1	2	2	2	2	2
1	17	40	42	17	33	28	178	83	88	82	72	36	15	46	61	99	77	59	55	31	25	27	34	40
2	13	8	16	7	40	17	103	10	7	26	21	6	5	4	22	44	23	6	19	24	6	19	3	16
3	3	5	8	3	19	6	47	2	4	4	3	1	4	3	8	19	1	4	15	2	9	1	2	0
4	9	5	2	1	11	5	37	0	0	2	6	7	0	5	7	8	4	1	3	0	1	0	1	1
5	3	2	0	1	2	0	13	1	6	0	3	7	1	0	2	4	0	0	8	2	1	0	0	1
	45	60	68	29	105	56	378	96	105	114	105	57	25	58	100	174	105	70	100	59	42	47	40	58
	13	8	16	7	40	17	103	10	7	26	21	6	5	4	22	44	23	6	19	24	6	19	3	16
	6	10	16	6	38	12	94	4	8	8	6	2	8	6	16	38	2	8	30	4	18	2	4	0
	27	15	6	3	33	15	111	0	0	6	18	21	0	15	21	24	12	3	9	0	3	0	3	3
	12	8	0	4	8	0	52	4	24	0	12	28	4	0	8	16	0	0	32	8	4	0	0	4
	58	41	38	20	119	44	360	18	39	40	57	57	17	25	67	122	37	17	90	36	31	21	10	23
ratio	1.28889	0.683333	0.558824	0.689655	1.13333	0.785714	0.952381	0.1875	0.371429	0.350877	0.542857	1	0.68	0.431034	0.67	0.701149	0.352381	0.242857	0.9	0.610169	0.738095	0.446809	0.25	0.396552
R	0.85
N^	52.9412
p	0.3
	1	1	1		1	1	1	1	1		1	1	1	1	1
	17	40	42	33	178	83	88	82	72	100.6	61	99	77	59	55	70.2
	13	8	16	12.3333	103	10	7	26	21	33.4	22	44	23	6	19	22.8
	3	5	8	5.33333	47	2	4	4	3	12	8	19	1	4	15	9.4
	9	5	2	5.33333	37	0	0	2	6	9	7	8	4	1	3	4.6
	3	2	0	1.66667	13	1	6	0	3	4.6	2	4	0	0	8	2.8
	45
	previous day	unfed	part	fed	semi	gravid	males			previous day	unfed	part	fed	semi	gravid
	Not collected previous day	0.411765	1.79412	9.26471	3.64706	5.26471	1.70455		20.3824	Not collected previous day	0.020202	0.0880231	0.454545	0.178932	0.258297
	Collected previous day	0.607143	1.39286	5.22807	2.14286	1.72414	0.627119		11.0951	Collected previous day	0.0547219	0.125538	0.471207	0.193136	0.155397
		Manual	Backpack	Prokopack			2	2	2		2	2	2		2	2	2	2	2
	average site 1	33	100.6	70.2			17	33	28	26	36	15	46	32.3333	31	25	27	34	40	33.6667
		12.3333	33.4	22.8			7	40	17	21.3333	6	5	4	5	24	6	19	3	16	12.6667
		5.33333	12	9.4			3	19	6	9.33333	1	4	3	2.66667	2	9	1	2	0	1
		5.33333	9	4.6			1	11	5	5.66667	7	0	5	4	0	1	0	1	1	0.666667
		1.66667	4.6	2.8			1	2	0	1	7	1	0	2.66667	2	1	0	0	1	0.333333
							average site 2	Manual	Backpack	Procopack
								26	32.3333	33.6667
								21.3333	5	12.6667
								9.33333	2.66667	1
								5.66667	4	0.666667
								1	2.66667	0.333333
2017-10-07	163
2017-10-10	169
2017-10-11	100
2017-10-12		45
2017-10-13	96
2017-10-14	105
2017-10-15	174
2017-10-16	87
2017-10-17	114
2017-10-18	60
2017-10-19	105
2017-10-20
2017-10-21	105
2017-10-22		68
2017-10-23
2017-10-24	70
2017-10-25
2017-10-26	100
07-Oct Total	73
10-Oct Total	86
11-Oct Total	29
12-Oct Total	57
13-Oct Total	59
14-Oct Total	105
17-Oct Total	42
18-Oct Total	47
19-Oct Total	25
21-Oct Total	40
22-Oct Total	58
24-Oct Total	56
26-Oct Total	58

## Sheet: male exit collections
Date	collector	cup	male	unf female	grav fem	unf cx	gravid cx	cx male	extras	light first male
2017-10-16	dc	1	1	0	0	0	0	0		514
2017-10-16	dc	2	2	0	0	0	0	0
2017-10-16	dc	3	8	0	0	0	1	0
2017-10-16	dc	4	28	0	0	0	0	0	2 An sp
2017-10-16	dc	5	28	1	1	0	0	0	1 An sp
2017-10-16	dc	6	7	5	0	1	1	4
2017-10-16	dc	7	5	5	3	1	6	0			from swarm 114 males 1 female arabiensis
2017-10-17	dc	1	4	2	0	0	0	0		505
2017-10-17	dc	2	19	0	0	0	0	0
2017-10-17	dc	3	17	3	0	0	0	0
2017-10-17	dc	4	8	1	0	0	0	0
2017-10-17	dc	5	2	2	0	0	0	0
2017-10-17	dc	6	4	6	0	0	0	1
2017-10-17	dc	7	0	0	0	0	0	0
2017-10-18	dc	1	3	1	0	0	0	0		473
2017-10-18	dc	2	4	0	0	0	0	0
2017-10-18	dc	3	2	0	0	0	0	0
2017-10-18	dc	4	13	3	0	0	0	0
2017-10-18	dc	5	8	3	1	0	0	0
2017-10-18	dc	6	1	1	1	0	0	0
2017-10-18	dc	7	0	0	0	0	0	0
2017-10-19	dc	1	6	0	0	0	0	0		610
2017-10-19	dc	2	21	0	0	1	0	0
2017-10-19	dc	3	9	3	0	3	0	0
2017-10-19	dc	4	4	7	0	0	0	0
2017-10-19	dc	5	1	1	5	0	0	0			1 marked green
2017-10-19	dc	6	1	2	0	4	0	0
2017-10-19	dc	7	0	1	0	0	0	0
2017-10-20	dc	1									late start
2017-10-20	dc	2	16	0	0	0	1	6		373
2017-10-20	dc	3	24	0	0	1	1	0
2017-10-20	dc	4	3	1	0	0	0	1
2017-10-20	dc	5	4	5	0	0	0	0
2017-10-20	dc	6	0	1	0	1	1	0
2017-10-20	dc	7	0	1	0	0	0	0
2017-10-24	yoel	1	16	0	0	0	0	0		560
2017-10-24	yoel	2	8	1	0	0	0	0
2017-10-24	yoel	3	4	0	0	0	1	0
2017-10-24	yoel	4	0	4	0	0	0	0
2017-10-24	yoel	5	1	0	2	0	0	0
2017-10-24	yoel	6	1	0	0	0	0	0
2017-10-24	yoel	7	0	1	0	0	0	0

## Sheet: exit graphs
Date	collector	cup	male	unf female	grav fem	unf cx	gravid cx	cx male	extras	light first male
2017-10-16	dc	1	1	0	0	0	0	0		514
2017-10-17	dc	1	4	2	0	0	0	0		505
2017-10-18	dc	1	3	1	0	0	0	0		473
2017-10-19	dc	1	6	0	0	0	0	0		610
2017-10-24	yoel	1	16	0	0	0	0	0		560
		0	30	3	0	0	0	0	0	2662
2017-10-16	dc	2	2	0	0	0	0	0
2017-10-17	dc	2	19	0	0	0	0	0
2017-10-18	dc	2	4	0	0	0	0	0
2017-10-19	dc	2	21	0	0	1	0	0
2017-10-20	dc	2	16	0	0	0	1	6		373
2017-10-24	yoel	2	8	1	0	0	0	0
		3	70	1	0	1	1	6	0	373
2017-10-16	dc	3	8	0	0	0	1	0
2017-10-17	dc	3	17	3	0	0	0	0
2017-10-18	dc	3	2	0	0	0	0	0
2017-10-19	dc	3	9	3	0	3	0	0
2017-10-20	dc	3	24	0	0	1	1	0
2017-10-24	yoel	3	4	0	0	0	1	0
		6	64	6	0	4	3	0	0	0
2017-10-16	dc	4	28	0	0	0	0	0	2 An sp
2017-10-17	dc	4	8	1	0	0	0	0
2017-10-18	dc	4	13	3	0	0	0	0
2017-10-19	dc	4	4	7	0	0	0	0
2017-10-20	dc	4	3	1	0	0	0	1
2017-10-24	yoel	4	0	4	0	0	0	0
		9	56	16	0	0	0	1	0	0
2017-10-16	dc	5	28	1	1	0	0	0	1 An sp
2017-10-17	dc	5	2	2	0	0	0	0
2017-10-18	dc	5	8	3	1	0	0	0
2017-10-19	dc	5	1	1	5	0	0	0			1 marked green
2017-10-20	dc	5	4	5	0	0	0	0
2017-10-24	yoel	5	1	0	2	0	0	0
		12	44	12	9	0	0	0	0	0
2017-10-16	dc	6	7	5	0	1	1	4
2017-10-17	dc	6	4	6	0	0	0	1
2017-10-18	dc	6	1	1	1	0	0	0
2017-10-19	dc	6	1	2	0	4	0	0
2017-10-20	dc	6	0	1	0	1	1	0
2017-10-24	yoel	6	1	0	0	0	0	0
		15	14	15	1	6	2	5	0	0
2017-10-16	dc	7	5	5	3	1	6	0			from swarm 114 males 1 female arabiensis
2017-10-17	dc	7	0	0	0	0	0	0
2017-10-18	dc	7	0	0	0	0	0	0
2017-10-19	dc	7	0	1	0	0	0	0
2017-10-20	dc	7	0	1	0	0	0	0
2017-10-24	yoel	7	0	1	0	0	0	0
		18	5	8	3	1	6	0	0	0
		Total	283	61	13	12	12	12	0	3035
													18:06:00	520	440	514	505
													18:07:00	473			441
		cup	male	unfed female	gravid female	Light	unf cx	gravid cx	cx male	extras			18:08:00	412	353		372
		0	30	3	0	520	0	0	0	0			18:09:00		310	336	329
		3	70	1	0	340	1	1	6	0			18:10:00	295	227	267	279
		6	64	6	0	203	4	3	0	0			18:11:00				236
		9	56	16	0	104	0	0	1	0			18:12:00	203	182	200	196
		12	44	12	9	49	0	0	0	0			18:13:00	165			162
		15	14	15	1	22	6	2	5	0			18:14:00	132	116		132
		18	5	8	3	10	1	6	0	0			18:15:00	104		116	106
		Grand Total	283	61	13		12	12	12	0			18:16:00	79	68		85
													18:17:00	64			67
													18:18:00	49	48	61	53
													18:19:00	37			41
													18:20:00	29	31		32
													18:21:00	22		30	24
													18:22:00	18	19		19
													18:23:00	13			15
													18:24:00	10	11	13
													18:25:00	8			8
													18:26:00	6	6		7
													18:27:00			6	5
													18:28:00	4	4		4
													18:29:00	3			3
													18:30:00	2	3	3	3
													18:31:00
													18:32:00		2

## Sheet: light levels
time	2017-10-18	2017-10-15	2017-10-16	2017-10-17	2017-10-19	2017-10-20	2017-10-23	2017-10-24	time	lux	date	time	lux
17:44:00	35100
17:45:00
17:46:00
17:47:00
17:48:00
17:49:00	27300
17:50:00
17:51:00
17:52:00
17:53:00
17:54:00				1596				930
17:55:00		1481				253
17:56:00				1437
17:57:00		1230					373	560
17:58:00						177
17:59:00	1333	952	976	1090
18:00:00				994			280	390
18:01:00		753	813	902		121
18:02:00	858			801
18:03:00	763	681	702		1004		181	232
18:04:00	680			648		72
18:05:00	600	550	585	574
18:06:00	520	440	514	505	683		109	114
18:07:00	473			441	610	47
18:08:00	412	353		372
18:09:00		310	336	329	410		60	60
18:10:00	295	227	267	279		29
18:11:00				236
18:12:00	203	182	200	196	222		31	28
18:13:00	165			162		17
18:14:00	132	116		132
18:15:00	104		116	106	109		14	12
18:16:00	79	68		85		8
18:17:00	64			67
18:18:00	49	48	61	53	51		6	5
18:19:00	37			41		4
18:20:00	29	31		32
18:21:00	22		30	24	23
18:22:00	18	19		19
18:23:00	13			15
18:24:00	10	11	13		10
18:25:00	8			8
18:26:00	6	6		7
18:27:00			6	5	5
18:28:00	4	4		4	4
18:29:00	3			3
18:30:00	2	3	3	3
18:31:00
18:32:00		2
18:33:00
18:34:00

[truncated: 5 more sheets: dissection, dissection sorted, tents and dissection by date, non matching dissections, lea data ]
